# Supplementary material for: Phenolic Compounds as Unambiguous Chemical Markers for the Identification of Keystone Plant Species in the Bale Mountains, Ethiopia
Source: Plants (Basel). 2019 Jul 16;8(7):228. doi: 10.3390/plants8070228 (PMC6681346; doi:10.3390/plants8070228)
Supplement: Supplementary file 1 [file plants-08-00228-s001.zip › Supplementary Materials/Table S1.xlsx]

## Sheet: Table S1
BBG#	Species	Type	Repetition	TOC	Benzoic acid	4-Hydroxybenzaldehyde	4-Hydroxyacetophenone	Salicylic acid	Vanillin	3-Hydroxybenzoic acid	4-Hydroxy-3-methoxyacetophenone	4-Hydroxybenzoic acid	Phthalic acid	Syringaldehyde	Vanillic acid	3,5-Demethoxy-4-hydroxy-acetophenone	3.5-Dihydroxybenzoic acid	Syringic acid	p-Coumaric acid	Ferulic acid
23462	Alchemilla	Plant	1	428.9	0.742851	0.212795	0.16477	0.166201	3.5331	0.142795	0.850104	0.280509	0.298525	1.64239	0.764442	0.559553	0.369469	0.515768	1.62838	0.948107
23463	Alchemilla	Plant	2	497.3	0.436344	0.438246	0.248514	0.17935	4.73089	0.151151	0.838294	0.317994	0.256001	3.62265	0.497566	0.921271	0.333166	0.723341	2.71959	1.02698
23466	Alchemilla	Plant	3	479.9	0.461366	0.356321	0.24952	0.214748	5.27477	0.144433	0.730593	0.488319	0.297662	6.09423	0.385777	1.02488	0.248689	0.76148	4.44732	1.31565
23471	Alchemilla	Plant	4	438.6	0.786427	1.05747	1.42526	0.200793	5.38427	0.328957	1.29503	0.578999	0.269701	1.81799	1.00382	0.62932	0.641514	0.759155	1.26041	0.451367
23476	Alchemilla	Plant	5	513.1	0.54566	0.715117	0.361445	0.171723	5.08555	0.170761	0.851697	0.377337	0.219827	4.19635	0.551719	0.960648	0.314214	0.922957	2.35773	0.776744
23519	Erica	Plant	9	645.628	0.282768	0	0	0.113178	1.0387	0	0.0652087	0	0.00203587	1.68457	0	0.102402	0	0	3.84566	0.68474
23478	Erica	Plant	10	585	0.431864	0	0	0.132388	1.72349	0	0.310059	0	0.0857651	2.34354	0.102539	0.487337	0	0.308226	3.20838	0.528045
28149	Erica	Plant	11	499.385	0.83052	0.372266	0.370801	0.346937	3.81673	0.257304	1.09451	0.364413	0.38581	3.10727	1.50975	1.12134	0.574128	0.847755	7.54702	1.34908
28150	Erica	Plant	12	496.802	1.04317	0.344456	0.406811	0.375914	4.80242	0.269854	1.54684	0.342288	0.365908	4.21354	0.964451	1.51407	0.556921	1.14601	6.13437	1.24199
28152	Erica	Plant	13	562.268	0.61785	0.295189	0.270998	0.189084	3.24496	0.213967	0.901776	0.202307	0.291301	3.1016	0.515303	1.14935	0.46292	0.860756	5.75556	0.745701
28154	Erica	Plant	14	548.785	0.943857	0.316401	0.267136	0.282197	3.74437	0.234037	0.9097	0.246275	0.367523	3.16014	0.664602	0.962616	0.491115	0.671945	5.12625	1.16392
28156	Erica	Plant	15	523.389	0.803895	0.265811	0.225883	0.179684	2.44222	0.24446	0.716444	0.239686	0.360089	1.74935	0.901674	0.665354	0.425999	0.447857	6.16887	1.0216
28157	Erica	Plant	16	517.588	1.29159	0.287484	0.350985	0.351352	2.82979	0.24424	1.02467	0.405335	0.522655	2.36999	1.23005	1.04651	0.791671	0.874263	3.84646	1.092
28158	Erica	Plant	17	514.375	0.965598	0.406183	0.403672	0.335204	2.93673	0.381757	1.11252	0.640736	0.343329	2.07898	1.05302	1.04542	0.730321	0.845351	2.66708	0.822412
28161	Erica	Plant	18	506.442	0.763051	0.391111	0.33352	0.315594	3.65033	0.327699	1.22323	0.343598	0.249737	2.49801	1.16146	1.10537	0.500527	0.793917	5.15898	1.04105
28162	Erica	Plant	19	499.199	0.914109	0.347697	0.317679	0.297989	2.68064	0.311797	0.850516	0.376391	0.274459	1.80732	0.658889	0.852167	0.630119	0.561573	5.11745	0.935099
28163	Erica	Plant	20	504.455	1.02489	0.287934	0.276357	0.279177	2.11091	0.252715	0.727145	0.332246	0.234826	1.63758	0.733608	0.934291	0.453676	0.637346	6.00239	0.957261
28164	Erica	Plant	21	496.63	0.817623	0.305999	0.295907	0.288878	2.43164	0.27529	0.877235	0.391068	0.259657	1.59619	0.603442	0.846017	0.341123	0.484338	4.86982	1.29792
28165	Erica	Plant	22	498.752	1.16133	0.341451	0.317424	0.295345	2.3444	0.260362	0.76171	0.37996	0.319323	1.55493	0.660121	0.779869	0.624084	0.526424	5.37213	1.191
28166	Erica	Plant	23	470.239	1.18045	0.335983	0.332705	0.339582	4.91583	0.265767	1.51054	0.234382	0.413713	3.02558	0.818212	1.22122	0.445121	0.791275	3.49823	1.23847
28167	Erica	Plant	24	480.391	1.05121	0.341517	0.65693	0.265613	3.13373	0.209507	1.04541	0.184044	0.396982	1.75421	0.541678	0.834564	0.57648	0.733181	18.7819	2.78828
28168	Erica	Plant	25	443.573	1.31169	0.268051	0.305342	0.270188	3.96233	0.203501	1.44942	0.184728	0.413976	2.89645	0.696367	1.38112	0.463883	0.930742	4.55967	0.936189
28169	Erica	Plant	26	481.496	1.05923	0.212987	0.528339	0.223256	2.74466	0.147878	0.916426	0.138363	0.314813	1.58382	0.405246	0.755072	0.196247	0.661433	16.6941	3.11869
28170	Erica	Plant	27	486.086	1.02351	0.26354	0.399643	0.326695	2.76497	0.182231	1.03569	0.170868	0.277704	1.56891	0.848727	0.860617	0.50692	0.670285	6.92961	1.16454
28171	Erica	Plant	28	484.469	0.810089	0.22022	0.31106	0.31586	2.6581	0.138972	0.93462	0.148837	0.240935	2.11954	0.6404	0.976157	0.306516	0.666257	4.85901	1.99738
28172	Erica	Plant	29	542.61	0.688776	0.236876	0.266371	0.207011	1.55407	0.20615	0.531646	0.395653	0.232717	1.35242	0.424535	0.66159	0.331279	0.413773	4.14141	0.737697
23467	Erica	Plant	1	611.9	0.613328	0.0929746	0.108856	0.115767	2.58773	0.109606	0.785156	0.123274	0.215581	1.39526	0.673746	0.627589	0.182211	0.476779	3.53578	1.2895
23468	Erica	Plant	2	442.3	0.56624	0.117388	0.149866	0.160158	1.93115	0.150583	0.623424	0.234751	0.290617	1.80918	0.621547	0.739487	0.351605	0.603253	7.59843	1.72316
23469	Erica	Plant	3	663.214	0.35184	0.104422	0.0920907	0.10979	1.95408	0.103521	0.611401	0.0940465	0.196637	1.78054	0.471107	0.719081	0.150337	0.506602	4.44861	1.26349
23477	Erica	Plant	4	625	0.449788	0.0866706	0.0778942	0.110402	1.81138	0.119216	0.662067	0.0730717	0.185967	1.22864	0.637328	0.563133	0.167921	0.452599	4.77338	0.795056
23496	Erica	Plant	5	654.512	0.329777	0	0	0.116348	0.65559	0	0.309953	0	0	1.4043	0	0.218577	0	0	2.80151	0.588792
23497	Erica	Plant	6	579.635	0.629986	0	0	0.130468	1.25637	0	0.0836586	0	0	0.666811	0	0	0	0	3.34503	0.451404
23498	Erica	Plant	7	576.934	0.577598	0	0	0.131637	1.23914	0	0.181929	0	0	2.26176	0	0.409948	0	0	4.66039	0.796561
23499	Erica	Plant	8	611.381	0.435186	0	0	0.12461	2.19818	0	0.408248	0	0	2.42022	0.0838823	0.323503	0	0.112048	3.46347	0.952043
23501	Helichrysum	Plant	1	433.583	0.499112	0	3.92399	0.175125	2.04255	0	0.0881856	0	0	0.793489	0	0	0	0	0.211334	0.283419
23502	Helichrysum	Plant	2	454.61	0.50029	0	2.45303	0.1734	1.98363	0	0.442951	0	0	1.4403	0	0	0	0	0.578054	0.526136
28151	Helichrysum	Plant	3	366.919	0.870964	0.54087	5.76889	1.57253	10.5403	0.245074	2.13439	0.297749	0.474849	5.75503	1.48393	1.6487	0.486819	1.01638	1.19026	1.54491
28155	Helichrysum	Plant	4	381.097	1.08786	0.40867	3.34167	1.9523	13.2892	0.191817	2.70019	0.249679	0.405852	7.23237	1.84249	2.0043	0.59198	1.50922	1.14421	1.4296
23454	Kniphofia	Plant	1	484.9	0.788679	0.0770342	0.386109	0.102315	1.23995	0.093909	0.3372	0.0485944	0.231385	0.767229	0.237808	0.36769	0.165201	0.354342	0.260378	0.525589
23464	Lobelia	Plant	1	480.9	3.80947	0.150685	0.43141	2.32489	2.08154	0.0811837	6.74289	0.042967	0.250829	0.81526	0.301352	0.330856	0.197582	0.309066	3.03813	1.05674
23465	Poaceae	Plant	1	371.8	0.674646	0.350341	0.582884	0.197939	11.235	0.131901	2.98871	0.110408	0.341033	4.1843	1.48242	4.30223	0.400213	2.5579	4.67245	12.4112
23470	Poaceae	Plant	2	486.6	0.670191	1.10343	0.94494	0.148506	4.77799	0.120355	1.26876	0.416696	0.254913	12.1694	0.743048	8.21378	0.33646	4.34146	9.60656	4.86472
23473	Poaceae	Plant	3	651.8	0.425609	0.643031	0.824046	0.11873	9.55286	0.126062	2.71324	0.138572	0.180533	4.63591	1.34025	2.38974	0.280464	1.7972	4.03262	4.32757
23474	Poaceae	Plant	4	464.5	0.707629	1.04696	1.15489	0.167885	5.39614	0.11853	1.47269	0.325466	0.251589	0.103149	0.828735	9.35642	0.385222	5.60765	8.87824	3.56347
23475	Poaceae	Plant	5	462.7	0.451819	0.703358	0.764246	0.154262	10.0339	0.117801	2.78796	0.154117	0.255169	7.41525	1.36208	6.07823	0.284094	3.48115	10.5587	11.6993
23500	Poaceae	Plant	6	441.257	0.489419	0	0	0.171227	5.8509	0	2.88382	0	0	6.20093	0	5.18469	0	2.01536	6.38664	19.7353
28160	Poaceae	Plant	7	390.123	0.993432	1.45697	0.930396	0.365117	19.3692	0.275373	4.58322	0.420036	0.388312	12.9241	3.66733	7.61279	0.818589	5.27741	15.5377	20.4513
Summary of the Shannon Phenol Index for the plant
	Lab number	Sample name	Shannon phenol Index
	23463	Alchemilla spp. stem	2.2822
	23468	Erica trimera leaf	2.19
	23501	Helichrysum splendidum	1.63
	23472	Kniphofia foliosa leaf	2.46742
	23464	Lobelia rhynchopetalum leaf	2.089
	23473	Poaceae/grass leaf	2.17005
		Alchemilla Vegetation
		Phenols	Identification code	Sum product	Weighted mean Phenol g kg-1 TOC	Relative Abundance (pi)	In pi	pi(In pi)
		TOC		2357.8
		Benzoic acid		1381.92	0.586104	0.0326327	-3.42244	-0.111684
		4-Hydroxybenzaldehyde	P-hydroxyl	1310.94	0.556	0.0309566	-3.47517	-0.107579
		4-Hydroxyacetophenone	P-hydroxyl	1124.58	0.47696	0.0265558	-3.62851	-0.096358
		Salicylic acid		439.71	0.186492	0.0103834	-4.56755	-0.0474265
		Vanillin	V- phenol	11370.3	4.82243	0.2685	-1.31491	-0.353052
		3-Hydroxybenzoic acid		437.623	0.185607	0.0103341	-4.57231	-0.0472506
		4-Hydroxy-3-methoxyacetophenone	V- phenol	2137.11	0.9064	0.0504659	-2.98646	-0.150714
		4-Hydroxybenzoic acid	P-hydroxyl	960.353	0.407309	0.0226779	-3.78637	-0.0858667
		Phthalic acid		629.279	0.266892	0.0148599	-4.20909	-0.0625465
		Syringaldehyde	S- phenol	8381.1	3.55463	0.197912	-1.61993	-0.320604
		Vanillic acid	V- phenol	1483.81	0.629318	0.0350387	-3.3513	-0.117425
		3,5-Demethoxy-4-hydroxy-acetophenone	S- phenol	1958.91	0.830821	0.0462579	-3.07352	-0.142175
		3.5-Dihydroxybenzoic acid		886.086	0.37581	0.0209241	-3.86685	-0.0809105
		Syringic acid	S- phenol	1752.9	0.743447	0.0413931	-3.18464	-0.131822
		p-Coumaric acid	C- phenol	5947.7	2.52256	0.14045	-1.96291	-0.275689
		Ferulic acid	C- phenol	2145.26	0.909855	0.0506583	-2.98265	-0.151096
		Total phenols weight		17.9606
						Shannon-Weiner Diversity Index	2.2822
		Erica Vegetation
		Phenols	Identification code	Sum product	Weighted mean Phenol g kg-1 TOC	Relative Abundance (pi)	In pi	pi(In pi)
		TOC		16065.5
		Benzoic acid		12180.7	0.758188	0.0464778	-3.06878	-0.14263
		4-Hydroxybenzaldehyde	P-hydroxyl	3538.65	0.220263	0.0135024	-4.30489	-0.0581263
		4-Hydroxyacetophenone	P-hydroxyl	3745.43	0.233135	0.0142914	-4.2481	-0.0607113
		Salicylic acid		3574.51	0.222495	0.0136392	-4.29481	-0.0585778
		Vanillin	V- phenol	41794.6	2.60151	0.159475	-1.83587	-0.292775
		3-Hydroxybenzoic acid		2697.01	0.167875	0.010291	-4.57649	-0.0470965
		4-Hydroxy-3-methoxyacetophenone	V- phenol	12408.6	0.772376	0.0473475	-3.05024	-0.144421
		4-Hydroxybenzoic acid	P-hydroxyl	3376.94	0.210198	0.0128854	-4.35166	-0.0560728
		Phthalic acid		3815.51	0.237496	0.0145588	-4.22956	-0.0615773
		Syringaldehyde	S- phenol	34037.3	2.11865	0.129876	-2.04118	-0.2651
		Vanillic acid	V- phenol	9348.37	0.581889	0.0356705	-3.33343	-0.118905
		3,5-Demethoxy-4-hydroxy-acetophenone	S- phenol	12343	0.76829	0.0470971	-3.05554	-0.143907
		3.5-Dihydroxybenzoic acid		5373.21	0.334455	0.0205025	-3.88721	-0.0796975
		Syringic acid	S- phenol	8702.73	0.541702	0.033207	-3.405	-0.11307
		p-Coumaric acid	C- phenol	87054.7	5.41873	0.332174	-1.1021	-0.366088
		Ferulic acid	C- phenol	18084.2	1.12565	0.0690039	-2.67359	-0.184488
		Total phenols weight			16.3129
							Shannon-Weiner Diversity Index	2.19324
		Helichrysum splendidum Vegetation
		Phenols	Identification code	Sum product	Weighted mean Phenol g kg-1 TOC	Relative Abundance (pi)	In pi	pi(In pi)
		TOC		1636.21
		Benzoic acid		1178	0.719954	0.0334492	-3.39773	-0.113651
		4-Hydroxybenzaldehyde	P-hydroxyl	354.198	0.216475	0.0100575	0	0
		4-Hydroxyacetophenone	P-hydroxyl	6206.76	3.79338	0.176241	-1.7359	-0.305937
		Salicylic acid		1475.77	0.901942	0.0419043	-3.17237	-0.132936
		Vanillin	V- phenol	10719.3	6.5513	0.304374	-1.1895	-0.362052
		3-Hydroxybenzoic acid		163.023	0.0996346	0.00462904	0	0
		4-Hydroxy-3-methoxyacetophenone	V- phenol	2051.79	1.25399	0.0582605	-2.84283	-0.165625
		4-Hydroxybenzoic acid	P-hydroxyl	204.402	0.124924	0.00580398	0	0
		Phthalic acid		328.901	0.201014	0.00933912	0	0
		Syringaldehyde	S- phenol	5866.68	3.58553	0.166584	-1.79225	-0.298561
		Vanillic acid	V- phenol	1246.65	0.761912	0.0353985	0	0
		3,5-Demethoxy-4-hydroxy-acetophenone	S- phenol	1368.77	0.836551	0.0388663	0	0
		3.5-Dihydroxybenzoic acid		404.225	0.24705	0.011478	0	0
		Syringic acid	S- phenol	948.089	0.579442	0.026921	0	0
		p-Coumaric acid	C- phenol	1227.2	0.750028	0.0348464	-3.35681	-0.116973
		Ferulic acid	C- phenol	1473.75	0.900708	0.041847	-3.17374	-0.132811
		Total phenols weight			21.5238
							Shannon-Weiner Diversity Index	1.62855
		Kniphofia foliosa Vegetation
		Phenols	Identification code	Sum product	Weighted mean Phenol g kg-1 TOC	Relative Abundance (pi)	In pi	pi(In pi)
		TOC		484.9
		Benzoic acid		382.431	0.788679	0.131811	-2.02639	-0.2671
		4-Hydroxybenzaldehyde	P-hydroxyl	37.3539	0.0770342	0.0128746	-4.3525	-0.0560368
		4-Hydroxyacetophenone	P-hydroxyl	187.224	0.386109	0.06453	-2.74063	-0.176852
		Salicylic acid		49.6123	0.102315	0.0170997	-4.06869	-0.0695735
		Vanillin	V- phenol	601.25	1.23995	0.207231	-1.57392	-0.326165
		3-Hydroxybenzoic acid		45.5365	0.093909	0.0156949	-4.15442	-0.0652032
		4-Hydroxy-3-methoxyacetophenone	V- phenol	163.508	0.3372	0.0563559	-2.87607	-0.162083
		4-Hydroxybenzoic acid	P-hydroxyl	23.5634	0.0485944	0.00812153	-4.81324	-0.0390908
		Phthalic acid		112.199	0.231385	0.0386712	-3.25266	-0.125784
		Syringaldehyde	S- phenol	372.029	0.767229	0.128226	-2.05396	-0.263371
		Vanillic acid	V- phenol	115.313	0.237808	0.0397446	-3.22528	-0.128187
		3,5-Demethoxy-4-hydroxy-acetophenone	S- phenol	178.293	0.36769	0.0614516	-2.78951	-0.17142
		3.5-Dihydroxybenzoic acid		80.1061	0.165201	0.0276099	-3.58958	-0.0991079
		Syringic acid	S- phenol	171.82	0.354342	0.0592207	-2.82648	-0.167386
		p-Coumaric acid	C- phenol	126.257	0.260378	0.0435167	-3.13461	-0.136408
		Ferulic acid	C- phenol	254.858	0.525589	0.0878411	-2.43223	-0.213649
		Total phenols weight			5.98341
							Shannon-Weiner Diversity Index	2.46742
		Lobelia rhynchopetalum Vegetation
		Phenols	Identification code	Sum product	Weighted mean Phenol g kg-1 TOC	Relative Abundance (pi)	In pi	pi(In pi)
		TOC		480.9
		Benzoic acid		1831.97	3.80947	0.173435	-1.75195	-0.30385
		4-Hydroxybenzaldehyde	P-hydroxyl	72.4646	0.150685	0.0068603	-4.982	-0.034178
		4-Hydroxyacetophenone	P-hydroxyl	207.465	0.43141	0.019641	-3.93014	-0.0771917
		Salicylic acid		1118.04	2.32489	0.105846	-2.24577	-0.237706
		Vanillin	V- phenol	1001.01	2.08154	0.0947669	-2.35633	-0.223303
		3-Hydroxybenzoic acid		39.0412	0.0811837	0.00369607	-5.60048	-0.0206998
		4-Hydroxy-3-methoxyacetophenone	V- phenol	3242.65	6.74289	0.306985	-1.18095	-0.362536
		4-Hydroxybenzoic acid	P-hydroxyl	20.6628	0.042967	0.00195617	-6.23677	-0.0122002
		Phthalic acid		120.623	0.250829	0.0114196	-4.47243	-0.0510731
		Syringaldehyde	S- phenol	392.059	0.81526	0.0371166	-3.29369	-0.122251
		Vanillic acid	V- phenol	144.92	0.301352	0.0137197	-4.28892	-0.0588428
		3,5-Demethoxy-4-hydroxy-acetophenone	S- phenol	159.109	0.330856	0.015063	-4.19551	-0.063197
		3.5-Dihydroxybenzoic acid		95.0172	0.197582	0.00899538	-4.71104	-0.0423776
		Syringic acid	S- phenol	148.63	0.309066	0.014071	-4.26364	-0.0599935
		p-Coumaric acid	C- phenol	1461.04	3.03813	0.138318	-1.9782	-0.27362
		Ferulic acid	C- phenol	508.184	1.05674	0.0481104	-3.03426	-0.145979
		Total phenols weight			21.9648
							Shannon-Weiner Diversity Index	2.089
		Poaceae/grass Vegetation
		Phenols	Identification code	Sum product	Weighted mean Phenol g kg-1 TOC	Relative Abundance (pi)	In pi	pi(In pi)
		TOC		3268.78
		Benzoic acid		1995.63	0.610512	0.0119844	-4.42415	-0.0530209
		4-Hydroxybenzaldehyde	P-hydroxyl	2466.47	0.754552	0.014812	-4.21232	-0.0623927
		4-Hydroxyacetophenone	P-hydroxyl	2466.67	0.754614	0.0148132	-4.21224	-0.0623966
		Salicylic acid		590.6	0.180679	0.00354675	-5.64172	-0.0200098
		Vanillin	V- phenol	30016	9.18263	0.180256	-1.71338	-0.308847
		3-Hydroxybenzoic acid		406.766	0.12444	0.00244276	-6.01462	-0.0146923
		4-Hydroxy-3-methoxyacetophenone	V- phenol	8531.65	2.61004	0.0512354	-2.97132	-0.152237
		4-Hydroxybenzoic acid	P-hydroxyl	720.49	0.220416	0.00432678	-5.44293	-0.0235504
		Phthalic acid		754.927	0.230951	0.00453359	-5.39624	-0.0244643
		Syringaldehyde	S- phenol	21756.2	6.65575	0.130653	-2.03521	-0.265906
		Vanillic acid	V- phenol	4232.2	1.29473	0.0254158	-3.67239	-0.0933365
		3,5-Demethoxy-4-hydroxy-acetophenone	S- phenol	19570.2	5.987	0.117526	-2.1411	-0.251634
		3.5-Dihydroxybenzoic acid		1125.06	0.344185	0.00675638	-4.99727	-0.0337635
		Syringic acid	S- phenol	11398.6	3.48711	0.0684524	-2.68162	-0.183563
		p-Coumaric acid	C- phenol	26929.4	8.23838	0.16172	-1.82189	-0.294636
		Ferulic acid	C- phenol	33557.7	10.2661	0.201525	-1.60184	-0.322811
		Total phenols weight			50.9421
							Shannon-Weiner Diversity Index	2.16726
